# Supplementary material for: Molecular Network-Based Identification of Tramadol Metabolites in a Fatal Tramadol Poisoning
Source: Metabolites. 2022 Jul 19;12(7):665. doi: 10.3390/metabo12070665 (PMC9323855; doi:10.3390/metabo12070665)
Supplement: Supplementary file 1 [file metabolites-12-00665-s001.zip]

Archive with 1 entries (1 files):
- metabolites-1808943-supplementary.pdf
